# Supplementary material for: Alpha-Ketoglutarate Attenuates UVB-Induced Skin Photoaging by Restoring Mitochondrial Redox Homeostasis
Source: Antioxidants (Basel). 2026 Jul 4;15(7):845. doi: 10.3390/antiox15070845 (PMC13405473; doi:10.3390/antiox15070845)
Supplement: Supplementary file 1 [file antioxidants-15-00845-s001.zip]

Archive with 1 entries (1 files):
- antioxidants-4334143-supplementary.pdf
